# Supplementary material for: Bone Marrow Disseminated Tumor Cell Detection Is Beneficial for the Early Finding of Bone Metastasis and Prognosis
Source: Diagnostics (Basel). 2024 Jul 29;14(15):1629. doi: 10.3390/diagnostics14151629 (PMC11311593; doi:10.3390/diagnostics14151629)
Supplement: Supplementary file 1 [file diagnostics-14-01629-s001.zip]

Archive with 4 entries (4 files):
- .DS_Store
- Figure S1.tif
- Supplementary Material.pdf
- Table S1.pdf
